# Supplementary material for: Genome-wide identification and characterization of UDP-glucose dehydrogenase family genes in moso bamboo and functional analysis of PeUGDH4 in hemicellulose synthesis
Source: Sci Rep. 2020 Jun 23;10:10124. doi: 10.1038/s41598-020-67227-8 (PMC7311537; doi:10.1038/s41598-020-67227-8)
Supplement: Supplementary file 1 — Supplementary information. [file 41598_2020_67227_MOESM1_ESM.zip]

Archive with 4 entries (3 files):
- Supplementary Information/
- Supplementary Information/Fasta S1.fa
- Supplementary Information/Fasta S2.fa
- Supplementary Information/supplementary file (figures and tables).doc
