# Supplementary material for: Genome-wide identification and characterization of UDP-glucose dehydrogenase family genes in moso bamboo and functional analysis of PeUGDH4 in hemicellulose synthesis
Source: Sci Rep. 2020 Jun 23;10:10124. doi: 10.1038/s41598-020-67227-8 (PMC7311537; doi:10.1038/s41598-020-67227-8)
Supplement: Supplementary file 1 — Supplementary information. [file 41598_2020_67227_MOESM1_ESM.zip › Supplementary Information/Fasta S1.fa]

>PH02Gene21682.t1
ATGGTGAAGATCTGCTGCATCGGAGCTGGCTATGTCGGCGGCCCAACAAT
GGCTGTCATTGCCCTCAAGTGCCCAGCAATTGAGGTTGTTGTTGTTGACA
TTTCCAAGCCTCGCATTGAAGCTTGGAACAGCGACCAGCTCCCGATCTAC
GAGCCTGGTCTCGATGAGGTCGTGAAGGAGTGCAGGGGCAGGAACCTCTT
CTTCAGCACCGACGTCGAGAAGCACGTCGCCGAGGCTGACATCATCTTTG
TCTCAGTGAACACCCCCACCAAGACCCGTGGCCTTGGAGCAGGCAAGGCT
GCCGACCTCACCTACTGGGAGAGTGCTGCTCGCATGATCGCTGATGTCTC
CAAGTCTGACAAGATCGTTGTTGAGAAGTCTACTGTCCCTGTCAAGACCG
CAGAGGCTATTGAGAAGATCTTGACCCACAACAGCAAGGGCATCAACTAC
CAGATCCTCTCAAACCCAGAGTTCCTTGCGGAGGGCACCGCGATAGAGGA
CCTGTTCAAGCCTGACAGAGTGCTCATTGGTGGCCGGGAGACCCCGGCGG
GCAGGAAGGCTGTTCAGGCTCTGAAGGATGTGTACGCCCACTGGGTTCCC
GAGGACAGGATCATCACCACCAACCTGTGGTCTGCTGAGCTCTCCAAGCT
CGCTGCCAATGCATTCTTGGCGCAGAGGATCTCCTCTGTGAACGCCATGT
CCGCGCTCTGCGAGGCCACTGGTGCCAATGTGTCTGAGGTGGCTTACGCT
GTGGGGAAGGACTCCAGGATTGGCCCCAAGTTCCTGAACGCCAGTGTTGG
GTTTGGTGGCTCCTGCTTCCAAAAGGACATCTTGAACCTGGTGTACATCT
GCGAGTGCAACGGCCTCCCCGAGGTGGCCAATTACTGGAAGCAGGTCATC
AAGATCAACGACTATCAGAAGAGCCGGTTTGTCAACCGTGTTGTGTCGTC
CATGTTCAACACCGTTTCCGGCAAGAAGATCGCCGTTCTCGGTTTCGCAT
TCAAGAAGGACACCGGCGACACCAGGGAGACTCCAGCGATTGATGTGTGC
AAGGGCCTGTTGGGTGACAAGGCTCGTATCAGCATCTACGATCCGCAGGT
TACCGAGGACCAGATCCAGCGGGACCTCGCCATGAACAAGTTTGACTGGG
ACCACCCGATGCACCTGCAGCCTACAAGCCCCACGGCCGTGAAGCAGGTG
AGCGTGGTCTGGGATGCGTATGAGGCCACCAAGGGGGCCCATGGCCTCTG
CATTCTCACCGAGTGGAACGAGTTCAAGACCTTGGACTACCAGAAGATCT
TTGACAACATGCAGAAGCCGGCCTTCGTCTTCGATGGGCGCAACATCGTC
GATGCTGAGAAGCTCCGGGAGATTGGCTTCATCGTCTACTCCATAGGCAA
GCCGCTTGATGCATGGCTCAAGGATATGCCCGCGGTTGCTTAA
>PH02Gene38725.t1 
ATGGTGAAGATCTGCTGCATCGGAGCTGGCTATGTCGGCGGCCCAACAAT
GGCTGTCATCGCCCTCAAGTGCCCAGCAATTGAGGTGGTTGTTGTTGACA
TTTCCAAGCCTCGCATTGAAGCTTGGAACAGCGACCAGCTCCCGATCTAC
GAGCCTGGTCTCGATGAGGTCGTGAAGGAGTGCAGGGGCAGGAACCTCTT
CTTCAGTACCGACGTCGAGAAGCACGTCGCCGAGGCTGACATCATCTTTG
TCTCGGTGAACACCCCCACCAAGACCCGTGGCCTTGGAGCAGGCAAGGCT
GCCGACCTCACCTACTGGGAGAGTGCTGCTCGCATGATCGCTGATGTCTC
CAAGTCTGACAAGATCGTTGTTGAGAAGTCTACTGTCCCTGTCAAGACCG
CAGAGGCTATTGAGAAGATCTTGACCCACAACAGCAAGGGCATCAACTAC
CAGATCCTCTCAAACCCTGAGTTCCTTGCGGAGGGCACCGCGATCGAGGA
CCTGTTCAAGCCTGACAGAGTGCTCATTGGTGGCCGGGAGACCCCTGAGG
GCAAGAAGGCTGTTCAGGCTCTCAAGGATGTGTACGCCCACTGGGTTCCT
GAGGACAGGATCATCACCACCAACCTGTGGTCTGCTGAGCTCTCCAAGCT
CGCTGCCAATGCATTCTTGGCGCAGAGGATCTCCTCTGTGAACGCCATGT
CCGCGCTCTGTGAGGCCACTGGCGCCAATGTGTCCGAGGTGGCTTACGCC
GTGGGCAAGGACTCCAGGATTGGCCCCAAGTTCCTGAACGCCAGCGTTGG
GTTCGGTGGCTCCTGCTTCCAGAAGGACATCCTGAACCTGGTGTACATCT
GCGAGTGCAACGGCCTCCCCGAGGTGGCCAACTACTGGAAGCAGGTCATC
AAGATCAATGACTACCAGAAGAGCCGGTTTGTCAACCGTGTTGTGTCCTC
CATGTTCAACACTGTTTCCGGCAAGAAGATCGCTGTTCTCGGTTTCGCGT
TCAAGAAGGACACTGGCGACACCAGGGAGACCCCAGCTATTGATGTGTGC
AAGGGCCTGCTGGGTGACAAGGCTCAGATCAGCATCTATGATCCCCAGGT
TACCGAGGACCAGATCCAGCGGGATCTCGCCATGAACAAGTTTGACTGGG
ACCACCCGATGCACCTGCAGCCAACAAGCCCCACGGCCGTGAAGCAGGTG
AGCACGGTCTGGGATGCGTATGAGGCCACCAAGGGGGCCCATGGCATCTG
CATCCTCACCGAGTGGGACGAGTTCAAGACCTTGGACTACCAGAAGATCT
TTGACAACATGCAGAAGCCAGCCTTCGTCTTCGACGGGCGCAACATCGTC
GATGCTGAGAAGCTCAGGGAGATTGGCTTCATCGTCTACTCCATTGGCAA
GCCGCTTGATGCATGGCTCAAGGACATGCCCGCGGTTGCTTAA
>PH02Gene21681.t1 
ATGGTGAAGATCTGCTGCATCGGAGCTGGTTATGTCGGCGGCCCAACAAT
GGCTGTCATCGCCCTCAAGTGCCCAGCAATTGAGGTGGTGGTGGTTGACA
TTTCCAAGCCTCGCATTGAAGCTTGGAACAGCGACCAGCTCCCGATCTAC
GAGCCTGGTCTCGATGAGGTCGTGAAGGAGTGCAGGGGCAGGAACCTCTT
CTTCAGCACCGACGTCGAGAAGCACGTCGCCGAGGCTGACATCATCTTTG
TCTCGGTGAACACCCCCACCAAGACCCGTGGCCTTGGAGCTGGCAAGGCT
GCCGACCTCACCTACTGGGAGAGTGCTGCTCGCATGATTGCTGATGTCTC
CAAATCTGACAAGATCGTTGTTGAGAAGTCTACTGTCCCTGTCAAGACTG
CAGAGGCTATTGAGAAGATCTTGACCCACAACAGCAAGGGCATCAACTAC
CAGATCCTCTCAAACCCAGAGTTCCTTGCGGAGGGCACCGCGATCGAGGA
CCTGTTCAAGCCTGACAGAGTGCTCATTGGTGGCCGGGAGACCCCGGAGG
GCAAGAAGGCTGTTCAGGCTCTGAAGGATGTGTACGCCCACTGGGTTCCC
GAGGACAGGATCATCACCACCAACCTGTGGTCTGCTGAGCTCTCCAAGCT
CGCTGCCAATGCATTCTTGGCGCAGAGGATCTCCTCTGTGAACGCCATGT
CCGCGCTCTGCGAGGCCACTGGTGCCAATGTGTCCGAGGTGGCTTACGCT
GTGGGGAAGGACTCCAGGATTGGCCCCAAGTTCCTGAACGCCAGTGTTGG
GTTTGGTGGCTCCTGCTTCCAGAAGGACATCTTGAACCTGGTGTACATCT
GCGAGTGCAACGGCCTCCCCGAGGTGGCCAACTACTGGAAGCAGGTCATC
AAGATCAACGATTACCAGAAGAGCCGGTTTGTCAACCGTGTTGTGTCGTC
CATGTTCAACACCGTTTCCGGCAAGAAGATCGCCGTTCTCGGTTTCGCAT
TCAAGAAGGACACAGGCGACACCAGGGAGACCCCAGCGATTGATGTGTGC
AAGGGCCTGTTGGGTGACAAGGCTCGTATCAGCATCTACGATCCGCAGGT
TACCGAGGACCAGATCCAGCGGGACCTCGCCATGAACAAGTTTGACTGGG
ACCACCCGATGCACCTGCAGCCTACAAGCCCCTCGGCCGTGAAGCAGGTG
AGCATGGCCTGGGATGCGTATGAGGCCACCAAGGGGGCCCATGGCCTCTG
CATCCTCACCGAATGGGACGAGTTCAAGACCTTGGATTACCAGAAGATCT
ACGACAACATGCAGAAGCCGGCCTTCGTCTTCGATGGGCGCAACATCGTC
GATGCTGAGAAGCTCCGGGAGATCGGCTTCATCGTCTACTCCATTGGCAA
GCCGCTTGATGCATGGCTCAAGGACATGCCCGCGGTTGCTTAA
>PH02Gene29082.t1 
ATGTTTATGATGGATATATACACTGAAGTATCAAAGTTCTCGTTGTTACT
GGGTGGCGTCTCGTCGCTCCGCGCCCCCGCCTCACTTTGTGTGTGTGATG
TAAAGGAGAGGTGCAGAACTCGTCGCGTTCGCACCTCCCTATTTAAGCCG
CTGGTCTCCGCTCCCTCCCTCCTCCCCCAGGAAACTCCGCTCCCTCTCCT
GACCTCCTCCCGTCAGATCTCGCGGCGAGACGGGGACACCGCCGGGATCG
AATCGATCAGGAGATTAAGCAAAATGGTGAAGATATGCTGCCTTGGTGCT
GGATATGTTGGTGGCCCAACCATGGCTGTCATTGCACTGAAATGCCCTGC
AATTGAAGTATGCGTTGTAGACATTTCTGTCGCGCGCATCACAGCATGGA
ACAGCGACCAGCTCCCTATTTACGAGCCAGGCCTTGACGACGTTGTCAAG
CAGTGCCGTGGCAGGAACCTCTTCTTCAGCAATGACATCGAGAAGCATGT
TGCTGAGGCTGACATCATCTTTGTCTCTGTGAATACACCAACCAAGACCC
GTGGTCTTGGGGCTGGCAAAGCCGCGGACCTGACCTATTGGGAGAGTGCA
GCCCGCATGATCGCTGATGTGTCCAAGTCTGACAAGATTGTGGTTGAGAA
GTCCACTGTCCCTGTCAAGACTGCTGAGGCCATTGAAAAGATCTTAACTC
ACAATAGCAAGGGAATCAACTTCCAGATCCTCTCGAACCCAGAATTCCTT
GCGGAGGGCACAGCAATTCAGGACCTTTTCAACCCTGACCGTGTGCTTAT
TGGTGGTCGTGAGACTCCAGAGGGCCAGAAAGCTGTTCAGGCTCTGAAGG
ACGTCTATGCCCATTGGGTCCCCGAGGATCACATTCTCACAACCAACTTA
TGGTCAGCTGAGCTGTCAAAGCTCGCAGCAAATGCCTTCTTGGCTCAGAG
GATCTCTTCAGTGAACGCAATATCAGCTCTATGTGAGGCCACTGGTGCCA
ATGTGGCAGAGGTGGCTTATGCTGTTGGCAAGGACTCGAGGATTGGACCC
AGATTCTTGAGTGCTAGTGTCGGTTTCGGAGGCTCCTGCTTCCAGAAGGA
CATCCTTAACCTTGTGTACATCTGCGAGTGCAATGGGCTTCCTGAAGTGG
CGAACTACTGGAAGCAGGTCATCAAGATCAACGACTATCAGAAGAGTCGA
TTTGTGAACCGCGTGGTGTCTTCCATGTTCAACACTGTCTCTGGAAAGAA
GATTGCGGTGCTCGGCTTTGCGTTCAAGAAGGATACCGGTGACACGAGGG
AAACCGCCGCCATTGACGTCTGCAAGGGCCTCCTTGGAGACAAGGCCAAG
ATCAGCATCTACGACCCTCAGGTGACAGAGGATCAGATCCAGCGCGACCT
CGCGATGAACAAGTTTGACTGGGACCACCCCATCCACCTCCAGCCATTGA
GCCCAACCGCTGTGAAGGAGGTGTCCGTGACCTGGGACGCGTATGAAGCC
ACCAAGGGAGCTCATGGTGTTTGCATCCTGACCGAGTGGGACGAGTTCAA
GACACTTGACTACAAGAAGATCTACGACAACATGCAGAAGCCGGCGTTCT
TGTTCGACGGCCGCAACGTCATCGACCCCAAGAAGCTCAGGGAGATCGGC
TTCATTGTCTACTCCATCGGGAAGCCCCTGGACCCGTGGCTCAAGGACAT
GCCCGCCGTGGCTTAA
>PH02Gene19803.t1 
ATGGTGAAGATATGCTGCCTTGGTGCTGGATATGTTGGTGGCCCAACCAT
GGCTGTCATTGCACTGAAATGCCCTGCCATCGAAGTATGCGTTGTTGACA
TTTCTGTCGCTCGCATCACAGCATGGAACAGCGACCAGCTCCCTATTTAC
GAGCCAGGCCTAGACGACGTTGTCAAGCAGTGCCGTGGCAGGAACCTCTT
CTTCAGCAATGACATTGAGAAGCATGTTTCTGAGGCTGACATCATCTTTG
TCTCTGTGAACACACCAACCAAGACCCGTGGTCTTGGGGCTGGCAAAGCC
GCGGATCTGACCTACTGGGAGAGCGCAGCCCGCATGATCGCTGATGTGTC
CAAGTCTGACAAGATTGTGGTTGAGAAGTCCACTGTCCCTGTGAAGACTG
CTGAGGCCATTGAGAAGATCTTGACTCACAATAGCAAGGGAATCAACTTC
CAGATCCTCTCAAACCCAGAATTCCTTGCGGAGGGCACAGCAATCCAGGA
CCTTTTCAACCCTGACCGTGTGCTCATTGGTGGTCGGGAGACTCCAGAGG
GCCGGAAAGCTGTTCAGGCTCTGAAGGACGTCTATGCCCATTGGGTCCCT
GAGGACCAAATTCTCACAACCAACTTATGGTCAGCTGAGCTGTCAAAGCT
CGCAGCAAATGCCTTCTTGGCTCAGAGGATCTCTTCAGTGAACGCACTCT
CAGCTCTATGTGAGGCCACTGGTGCCAATGTGGCAGAGGTGGCTTATGCT
GTTGGCAAGGACTCAAGGATTGGACCCAGATTCTTGAGTGCTAGTGTCGG
TTTCGGAGGCTCCTGCTTCCAGAAGGATATCCTTAACCTTGTGTACATCT
GCGAGTGCAATGGGCTTCCTGAAGCCGCGAACTACTGGAAGCAGGTCATC
AAGATCAACGACTACCAGAAGAGCCGATTTGTGAACCGCGTGGTGTCTTC
CATGTTCAACACTGTCTCTGGAAAGAAGATTGCGGTGCTCGGCTTTGCCT
TCAAGAAGGATACCGGTGACACGAGGGAAACTGCCGCCATTGACGTCTGC
AAGGGCCTCCTTGGAGACAAGGCCAAGATCAGCATCTATGACCCTCAGGT
GACCGAGGATCAGATCCAGCGCGACCTCGCGATGAACAAGTTCGACTGGG
ACCACCCGATCCACCTCCAGCCGATGAGCCCAACCGCTGTGAAGGAGGTG
TCCGTGACCTGGGACGCGTATGAAGCCACCAAGGGGGCTCATGGTGTCTG
CATCCTGACCGAGTGGGAGGAGTTCAAGACACTTGACTACAAGAAGATAT
ACGACAGCATGCAGAAGCCGGCTTTCTTGTTCGACGGCCGCAGCGTCATC
GATTCCGAGAAGCTCAGGGAGATCGGCTTCATTGTCTACTCCATTGGGAA
GCCCCTGGACCCGTGGCTCAAGGACATGCCCGCCGTGGCTTAA
>PH02Gene09808.t1 
ATGGTGAAGATCTGCTGCATCGGCGCGGGCTACGTGGGCGGCCCGACGAT
GGCGGTGATCGCGCTCAAGTGCCCGGACATCGAGGTGGTGGTGGTGGACA
TCTCCGAGCCGCGCATCTCCGGGTGGAACAGCGACCGGCTCCCCATCTAC
GAGCCCGGCCTGGACGACGTCGTCAAGCAGTGCCGCGGCCGCAACCTCTT
CTTCAGCACCGACGTGGAGCGGCACGTCGGCGAGGCGGACATCGTCTTCG
TCTCCGTCAACACCCCCACGAAGACCTGCGGCCTCGGCGCCGGTAAGGCC
GCCGACCTCACCTATTGGGAGAGCGCGGCGCGCATGATCGCCGACGTCTC
CCGCTCAGACAAGATCGTGGTCGAGAAGTCCACCGTGCCCGTGAAGACCG
CCGAGGCCATCGAGAAGATCCTCGTCCACAACAGCCGCGGCGTCCGTTAC
CAGATCCTCTCCAACCCGGAGTTCCTCGCCGAGGGCACCGCCGTGCAGGA
CCTGTTCGCGCCCGACCGCGTTCTTATTGGCGGCCGCGAGACCCCCGAGG
GCCGCGCCGCCGTGAAGGCCCTCAAGGACGTGTACGCGCACTGGGTCCCC
GAGGACCGCATCATCACCACCAACCTCTGGTCCGCCGAGCTGTCCAAGCT
CGCTGCCAACGCCTTCCTCGCGCAGCGCATCTCCTCCGTGAACGCTATCT
CCGCGCTGTGCGAGGCGACCGGCGCCAACGTCGCCGAGGTGGCGCACTCC
ATCGGCAAGGACTCGCGCATCGGCCCTCGCTTCCTCTCCGCGAGCGTCGG
CTTCGGCGGCTCGTGCTTCCAGAAGGACATCCTCAACCTCGTCTACATCT
GCGAGTGCTACGGCCTCCCCGAGGTGGCCAACTACTGGCGGCAGGTCATC
CGGATCAACGACTACCAGAAGAGCCGCTTCGTCAACCGCGTCGTCTCCTC
CATGTTCAACACCGTCGCCGGCAAGAAGGTGGCCGTTCTCGGGTTCGCCT
TCAAGAAGGACACCGGCGACACCCGTGAGACGCCGGCCATCGACGTCTGC
AAGGGCCTGCTCGGGGACAAGGCCGTCGTCAGCATCTACGACCCGCAGGT
GACGGAGGAGCAGGTGCAGCGCGACCTCGCCATGAACAAGTTCGACTGGG
ATCACCCGCGCCACCTGCAGCCGATGAGCCCCTCGACAGCGAACCAGGTC
GCCGTCACCTGGGACGCCTACGAGGCCGCTCGCGACGCGCACGCCGTCTG
CATCCTCACCGAGTGGGACGTGTTCAGGAACCTCGACTTCAAGCGCATGT
ACGACGCCATGCAGAAGCCGGCATTCATCTTCGACGGCCGCAACGTCGTC
GACCCGGAGAAGCTCCGCGAGATCGGGAGTGGCCATGGTGCGGCCTAG
>PH02Gene20841.t1 
ATGGCGTGGAACAGCGACACACTCCCAATCTACGAGCCCGGCCTTGACGA
TGTCGTGAAGCAGTGCCGTGGGAAGAACCTCTTCTTCAGCAACGACATGG
AGAAGCATGTTAGTGAGGCCGACATCGTCTTTGTGTCAGTAAACACTCCA
ACCAAGACCCGTGGTCTGGGAGCTGGCAAAGCTGCCGATCTCACTTACTG
GGAGAGTGCAGCTCGCATGATCGCTGATGTGGCGAAATCTGACAAGATCG
TGGTCGAGAAGTCCACTGTTCCAGTGAAGACTGCTGAGGCTATCGAGAAG
ATCTTGAGGCACAACAGCAAGGGCATCAACTTCCAGATCCTCTCCAACCC
GGAGTTCCTTGCTGAGGGTACCGCCATCCAGGACCTCTTCAACCCTGACC
GTGTTCTTGTCGGAGGACGGGAGACCCCGGAAGGCCGCAAGGCTGTTCAG
GCGCTGAAGGCTGTGTATGCTCATTGGGTTCCTGCGGACAGGATCCTGGC
AACCAACTTATGGTCTGCGGAGGTGTCGAAGCTCGCGGCCAATGCATTCT
TGGCCCAGAGGATCTCCTCCGTGAATGCCATATCGGCTCTCTGCGAGGCC
ACCGGCGCGAATGCTGCTGAGGTGGCCGATGCTGTGGGCAAGGACTCTAG
GATCGGCCCAAAGTTCTTGAATGCCAGTGTTGGGTTCGGAGGCTCTTGCT
TCCAGAAGGATATTCTCAACCTGGTGTACATCTGTAAGTGCAGTGGCCTT
CCAGAGGTGGCCAACTACTGGAAGCAGGTCATCGAGATCAATGACTACGA
GAAGAGCCGGTTCGTGAACCGCGTTGTTTCCTCTATGTTCAACACCGTCG
CGAACAAGAAGATTGCTATGCTTGGCTTCGCGTTCAAGGAGGAGACTGGT
GACACTAGGGAGACTCCTGCTATCGATGTCTGCAAGGGCCTGCTGGCCGA
TAAGGCTAAGATCAGAATTTATGATCCTCAGGTGACTGAAGACCAAATCC
AGCGTGACCTTGCGATGAACAAATTTGACTGGGATCACCCTGTTCATCTC
CAGCAGGTATCAGTTACCTGGGATGCGTATGAGGCAGCCAAGGATGCCCA
CGGCATCTGCATCTTGACTGAGTGGGATGAATTCAAGACACTTGACTACA
CAAGGATCTACGAGAGCATGCAGAAGCCTGCATTTGTTTTTGATGGCCGC
AATATTGTCGATCCTGACAAGCTCAGGGAGATTGGCTTCATTGTCTACTC
CATTGGCAAGCCACTTGATGCTTGGCTCGAGAAGGACGTGCCTGCTGTTG
CCTAA
>PH02Gene47615.t1 
ATGGTGAGGATCTGCTGCATCGGCGCCGGCTACGTCGGCGGCCCGGCGAT
GGCCGTCATCGCACTCAAGTGCCCGGCCATCAAGGTCGTCGTCGTCGACG
TCTCCAAGCAGCGCATCGACGCGTGGAATAGTGACCGGCTCCCCATCTTT
GAGCCGGGCCTCGACGAGGTTGTCAAGGCCTGCCGAGGCCGGAACCTCTT
CTTCAGCGTCGACGTCGAGCGGCACGTTGCCGACGCGGACATCGTCTTCG
TGTCCGTGAACACGCCCACAAAGACCCGCGGCCTCGGCGCCGGCAAGGCC
GCCGACCTCACCTACTGGGAGAGCGCCGCGCGCGTTATCGCCTACGTGTC
CCGCTCCGGCAAGGACAAGATAGTCGTCCAGAAGTCCACCGTCCCTGTCA
AGACCGCCGAGGCCATCGAGAAGATCCTCGCGCAGAACGGCAGTGGCGTC
GGGTTTCAGGTTATCTCCAACCAGGAGTTCTTGACCGAGGGCGCCGCCGT
CCAGAACCTGCTCAGCCCCGACCGCGTGCTCATTGGCGGCCGCGAGACCA
CTGGCGGCAGGGACGCCGTGCAGAAGCTCAAGGACGTGTACACGCACTGG
GTCCCCGACGACCGGATCATCACCACCAACCTCTGGTCGGCGGAGCTGTC
CAAGTTCGCCGCGAACGCGTTCTTGGTGCAGAGGATCTCGTCGGTGAACA
CCCTCTCAGCGCTGTGCGAGGCCACGGATGCTGACGTCTCAGAGGTGGCG
CTCGCCGTCGGCGAGGAATCTCGCGTCGGATGCCAGTTCCTGAACGCCAG
CGTCGGCTTCGGGGGCTCGTGCTTCCAGAAGGACATCCTGAGCCTGGTGT
ATGTCTGCGAGTGCAACGGCCTCCCGGAGGCGGCCGGCTACTGGTGGCAG
GTGGTCGCCATGAACGACTACCAGAAGAGCCGGTTCGTGCGTCGCGTAGT
GTCGTCCATGTTCAACACGGTGGACGGCAAGAAGGTGGCCGTGTTGGGGA
CCTTGGGGTTAGCGTTCAAGAAGGGCACCAGCGACACGAGGGAGCCGCCG
GCTATCGACGTGTGCAGGGGCCTGCTAGGCGACAGGGCCCGGGTCAGCAT
GTACGACCCGCGGGCCGCGCGGGGCGCGCACGCACTGTGCATCCTGACCG
AGTGGGACGAGTTCAGGACGCTCGAGTACCGGAGAATCTTTGACGGCATG
GAGAAGCCGGCCTTCGCTTTCGACGGCCGCAACATCGTCGACAGCAGCAA
GCTCAGGGAGATAGGGTTCATCGTCTGCTCCGTCGGCAAGCCGCTCGACG
CCTGGCTCAAGGCCATGCCGGCGGCGGCCTAG
>PH02Gene47617.t1  
ATGGCGAGGATCTGCTGCATCGGCGCCGGCTACGTCGGCGGCCCGGCGAT
GGCCGTCATCGCGCTCAAGTGCCCGGCCATCGAGGTCGTCGTTGTTGACG
TCTCCAGGCCACGCATCGACGCGTGGAATAGCAACCGGCTCCCCATCTTT
GAGCCGGGCCTCGACAAGGTTGTCAAGGCCTGCCGAGGCCGGAACCTCTT
CTTCAGCGTCGACGTCGAGCGGCACGTCGCCGACGCGGACATCGTCTTCG
TGTCCGTGAACACGCCCACAAAAACCCGCGGCCTCGGCGCCGGCAAGGCC
GCCGACCTCACCTACTGGGAGAGCGCCGCGCGCGTTATCGCCGACGTGTC
CCGCTCCGGCAAGGACAAGATAGTCGTCCAGAAGTCCACCGTCCCCGTCA
AGACCGCCGAGGCCATCGAGAAGATCCTCGCGCACAACGGCAGTGGCGTC
GGGTTTCAGGTTATCTCCAACCCGGAGTTCTTGACCGAGGGCGCCGCCGT
CCAGAACCTGCTCAGCCCCGACCGCGTGCTCATCGGCGGCCGCGAGACCA
CCGGCGGCAGGGACGCTGTGCAGAAGCTCAAGGACGTGTACACGCACTGG
GTCCCCGACGACCGGATCATCACCACCAACCTCTGGTCGGCGGAGCTGTC
CAAGCTCGCCGCGAACGCGTTCTTGGCGCAGAGGATCTCGTCGGTGAACG
CCCTCTCGGCGCTGTGCGAGGCCACGGACGCCGACGTCTCAGAGGTGGCG
CTCGCCGTCGGCAAGGAATCTCGCGTCGGAGGCCAGTTCCTGAACGCCGG
CGTCGGCTTCGGGGGCTCGTGCTTCCAGAAGGACATCCTGAGCCTGGTGT
ACATCTGCGAGTGCAACGGCCTCCCGGAGGCGGCCGGCTACTGGCGGCAG
GTGGTCGCCATGAACGACTACCAGAAGAGCCGGTTCGTGCGTCGCGTAGT
GTCGTCCATGTTCAACACGGTGGCCGGCAAGAAGGTGGCCGTGCTGGGGT
TCGCGTTCAAGAAGGGCACCAGCGACACGAGGGAGTCGCCGGCTATCGAC
GTGTGTAGGGGCCTGCTCGACGACAGGGCCCGGGTCAGCGTGTACGACCC
GCGGTGGGACGAGTTCAGGACGCTCGACTACCGGAGAATCTTTGACGGCA
TGGAGAAGCCGGCCTTCGCCTTCGACGGCCGCAACGTCGTCGACGCCAGC
AAGCTCAGGGAGATAGGGTTCATCGTCTACTCCGTCGGCAAGCCGCTCGA
CGCCTGGCTCAAGGCCATGCCGGCGGCGGCCTAG
