# Supplementary material for: Genome-wide identification and characterization of UDP-glucose dehydrogenase family genes in moso bamboo and functional analysis of PeUGDH4 in hemicellulose synthesis
Source: Sci Rep. 2020 Jun 23;10:10124. doi: 10.1038/s41598-020-67227-8 (PMC7311537; doi:10.1038/s41598-020-67227-8)
Supplement: Supplementary file 1 — Supplementary information. [file 41598_2020_67227_MOESM1_ESM.zip › Supplementary Information/Fasta S2.fa]

>PH02Gene21682.t1
MVKICCIGAGYVGGPTMAVIALKCPAIEVVVVDISKPRIEAWNSDQLPIY
EPGLDEVVKECRGRNLFFSTDVEKHVAEADIIFVSVNTPTKTRGLGAGKA
ADLTYWESAARMIADVSKSDKIVVEKSTVPVKTAEAIEKILTHNSKGINY
QILSNPEFLAEGTAIEDLFKPDRVLIGGRETPAGRKAVQALKDVYAHWVP
EDRIITTNLWSAELSKLAANAFLAQRISSVNAMSALCEATGANVSEVAYA
VGKDSRIGPKFLNASVGFGGSCFQKDILNLVYICECNGLPEVANYWKQVI
KINDYQKSRFVNRVVSSMFNTVSGKKIAVLGFAFKKDTGDTRETPAIDVC
KGLLGDKARISIYDPQVTEDQIQRDLAMNKFDWDHPMHLQPTSPTAVKQV
SVVWDAYEATKGAHGLCILTEWNEFKTLDYQKIFDNMQKPAFVFDGRNIV
DAEKLREIGFIVYSIGKPLDAWLKDMPAVA
>PH02Gene38725.t1  
MVKICCIGAGYVGGPTMAVIALKCPAIEVVVVDISKPRIEAWNSDQLPIY
EPGLDEVVKECRGRNLFFSTDVEKHVAEADIIFVSVNTPTKTRGLGAGKA
ADLTYWESAARMIADVSKSDKIVVEKSTVPVKTAEAIEKILTHNSKGINY
QILSNPEFLAEGTAIEDLFKPDRVLIGGRETPEGKKAVQALKDVYAHWVP
EDRIITTNLWSAELSKLAANAFLAQRISSVNAMSALCEATGANVSEVAYA
VGKDSRIGPKFLNASVGFGGSCFQKDILNLVYICECNGLPEVANYWKQVI
KINDYQKSRFVNRVVSSMFNTVSGKKIAVLGFAFKKDTGDTRETPAIDVC
KGLLGDKAQISIYDPQVTEDQIQRDLAMNKFDWDHPMHLQPTSPTAVKQV
STVWDAYEATKGAHGICILTEWDEFKTLDYQKIFDNMQKPAFVFDGRNIV
DAEKLREIGFIVYSIGKPLDAWLKDMPAVA
>PH02Gene21681.t1 
MVKICCIGAGYVGGPTMAVIALKCPAIEVVVVDISKPRIEAWNSDQLPIY
EPGLDEVVKECRGRNLFFSTDVEKHVAEADIIFVSVNTPTKTRGLGAGKA
ADLTYWESAARMIADVSKSDKIVVEKSTVPVKTAEAIEKILTHNSKGINY
QILSNPEFLAEGTAIEDLFKPDRVLIGGRETPEGKKAVQALKDVYAHWVP
EDRIITTNLWSAELSKLAANAFLAQRISSVNAMSALCEATGANVSEVAYA
VGKDSRIGPKFLNASVGFGGSCFQKDILNLVYICECNGLPEVANYWKQVI
KINDYQKSRFVNRVVSSMFNTVSGKKIAVLGFAFKKDTGDTRETPAIDVC
KGLLGDKARISIYDPQVTEDQIQRDLAMNKFDWDHPMHLQPTSPSAVKQV
SMAWDAYEATKGAHGLCILTEWDEFKTLDYQKIYDNMQKPAFVFDGRNIV
DAEKLREIGFIVYSIGKPLDAWLKDMPAVA
>PH02Gene29082.t1 
MFMMDIYTEVSKFSLLLGGVSSLRAPASLCVCDVKERCRTRRVRTSLFKP
LVSAPSLLPQETPLPLLTSSRQISRRDGDTAGIESIRRLSKMVKICCLGA
GYVGGPTMAVIALKCPAIEVCVVDISVARITAWNSDQLPIYEPGLDDVVK
QCRGRNLFFSNDIEKHVAEADIIFVSVNTPTKTRGLGAGKAADLTYWESA
ARMIADVSKSDKIVVEKSTVPVKTAEAIEKILTHNSKGINFQILSNPEFL
AEGTAIQDLFNPDRVLIGGRETPEGQKAVQALKDVYAHWVPEDHILTTNL
WSAELSKLAANAFLAQRISSVNAISALCEATGANVAEVAYAVGKDSRIGP
RFLSASVGFGGSCFQKDILNLVYICECNGLPEVANYWKQVIKINDYQKSR
FVNRVVSSMFNTVSGKKIAVLGFAFKKDTGDTRETAAIDVCKGLLGDKAK
ISIYDPQVTEDQIQRDLAMNKFDWDHPIHLQPLSPTAVKEVSVTWDAYEA
TKGAHGVCILTEWDEFKTLDYKKIYDNMQKPAFLFDGRNVIDPKKLREIG
FIVYSIGKPLDPWLKDMPAVA
>PH02Gene19803.t1  
MVKICCLGAGYVGGPTMAVIALKCPAIEVCVVDISVARITAWNSDQLPIY
EPGLDDVVKQCRGRNLFFSNDIEKHVSEADIIFVSVNTPTKTRGLGAGKA
ADLTYWESAARMIADVSKSDKIVVEKSTVPVKTAEAIEKILTHNSKGINF
QILSNPEFLAEGTAIQDLFNPDRVLIGGRETPEGRKAVQALKDVYAHWVP
EDQILTTNLWSAELSKLAANAFLAQRISSVNALSALCEATGANVAEVAYA
VGKDSRIGPRFLSASVGFGGSCFQKDILNLVYICECNGLPEAANYWKQVI
KINDYQKSRFVNRVVSSMFNTVSGKKIAVLGFAFKKDTGDTRETAAIDVC
KGLLGDKAKISIYDPQVTEDQIQRDLAMNKFDWDHPIHLQPMSPTAVKEV
SVTWDAYEATKGAHGVCILTEWEEFKTLDYKKIYDSMQKPAFLFDGRSVI
DSEKLREIGFIVYSIGKPLDPWLKDMPAVA
>PH02Gene09808.t1 
MVKICCIGAGYVGGPTMAVIALKCPDIEVVVVDISEPRISGWNSDRLPIY
EPGLDDVVKQCRGRNLFFSTDVERHVGEADIVFVSVNTPTKTCGLGAGKA
ADLTYWESAARMIADVSRSDKIVVEKSTVPVKTAEAIEKILVHNSRGVRY
QILSNPEFLAEGTAVQDLFAPDRVLIGGRETPEGRAAVKALKDVYAHWVP
EDRIITTNLWSAELSKLAANAFLAQRISSVNAISALCEATGANVAEVAHS
IGKDSRIGPRFLSASVGFGGSCFQKDILNLVYICECYGLPEVANYWRQVI
RINDYQKSRFVNRVVSSMFNTVAGKKVAVLGFAFKKDTGDTRETPAIDVC
KGLLGDKAVVSIYDPQVTEEQVQRDLAMNKFDWDHPRHLQPMSPSTANQV
AVTWDAYEAARDAHAVCILTEWDVFRNLDFKRMYDAMQKPAFIFDGRNVV
DPEKLREIGSGHGAA
>PH02Gene20841.t1 
MAWNSDTLPIYEPGLDDVVKQCRGKNLFFSNDMEKHVSEADIVFVSVNTP
TKTRGLGAGKAADLTYWESAARMIADVAKSDKIVVEKSTVPVKTAEAIEK
ILRHNSKGINFQILSNPEFLAEGTAIQDLFNPDRVLVGGRETPEGRKAVQ
ALKAVYAHWVPADRILATNLWSAEVSKLAANAFLAQRISSVNAISALCEA
TGANAAEVADAVGKDSRIGPKFLNASVGFGGSCFQKDILNLVYICKCSGL
PEVANYWKQVIEINDYEKSRFVNRVVSSMFNTVANKKIAMLGFAFKEETG
DTRETPAIDVCKGLLADKAKIRIYDPQVTEDQIQRDLAMNKFDWDHPVHL
QQVSVTWDAYEAAKDAHGICILTEWDEFKTLDYTRIYESMQKPAFVFDGR
NIVDPDKLREIGFIVYSIGKPLDAWLEKDVPAVA
>PH02Gene47615.t1 
MVRICCIGAGYVGGPAMAVIALKCPAIKVVVVDVSKQRIDAWNSDRLPIF
EPGLDEVVKACRGRNLFFSVDVERHVADADIVFVSVNTPTKTRGLGAGKA
ADLTYWESAARVIAYVSRSGKDKIVVQKSTVPVKTAEAIEKILAQNGSGV
GFQVISNQEFLTEGAAVQNLLSPDRVLIGGRETTGGRDAVQKLKDVYTHW
VPDDRIITTNLWSAELSKFAANAFLVQRISSVNTLSALCEATDADVSEVA
LAVGEESRVGCQFLNASVGFGGSCFQKDILSLVYVCECNGLPEAAGYWWQ
VVAMNDYQKSRFVRRVVSSMFNTVDGKKVAVLGTLGLAFKKGTSDTREPP
AIDVCRGLLGDRARVSMYDPRAARGAHALCILTEWDEFRTLEYRRIFDGM
EKPAFAFDGRNIVDSSKLREIGFIVCSVGKPLDAWLKAMPAAA
>PH02Gene47617.t1 
MARICCIGAGYVGGPAMAVIALKCPAIEVVVVDVSRPRIDAWNSNRLPIF
EPGLDKVVKACRGRNLFFSVDVERHVADADIVFVSVNTPTKTRGLGAGKA
ADLTYWESAARVIADVSRSGKDKIVVQKSTVPVKTAEAIEKILAHNGSGV
GFQVISNPEFLTEGAAVQNLLSPDRVLIGGRETTGGRDAVQKLKDVYTHW
VPDDRIITTNLWSAELSKLAANAFLAQRISSVNALSALCEATDADVSEVA
LAVGKESRVGGQFLNAGVGFGGSCFQKDILSLVYICECNGLPEAAGYWRQ
VVAMNDYQKSRFVRRVVSSMFNTVAGKKVAVLGFAFKKGTSDTRESPAID
VCRGLLDDRARVSVYDPRWDEFRTLDYRRIFDGMEKPAFAFDGRNVVDAS
KLREIGFIVYSVGKPLDAWLKAMPAAA
